# Supplementary material for: miR-218-5p/RUNX2 Axis Positively Regulates Proliferation and Is Associated with Poor Prognosis in Cervical Cancer
Source: Int J Mol Sci. 2022 Jun 23;23(13):6993. doi: 10.3390/ijms23136993 (PMC9267020; doi:10.3390/ijms23136993)
Supplement: Supplementary file 1 [file ijms-23-06993-s001.zip]

Archive with 1 entries (1 files):
- supplementary  Figure S1.pdf
